# Supplementary material for: Refractive stability of a new single-piece hydrophobic acrylic intraocular lens and corneal wound repair after implantation using a new automated intraocular lens delivery system
Source: PLoS One. 2020 Sep 2;15(9):e0238366. doi: 10.1371/journal.pone.0238366 (PMC7467255; doi:10.1371/journal.pone.0238366)
Supplement: S1 Data — (XLSX) [file pone.0238366.s001.xlsx]

## Sheet: Data
ID	Sex	Age	R/L	Preoperative UDVA (decimal)	Preoperative UDVA (logMAR)	Preoperative CDVA	Preoperative CDVA (logMAR)	Preoperative subjective spherical power	Preoperative subjective cylinder	Preoperative subjective Axis	Preoperative subjective spherical equivalent	Preoperative objective spherical power	Preoperative objective cylinder	Preoperative objective axis	Preoperative objective spherical equivalent	Axial length	Preoperative Anterior chamber depth(epi)	Preoperative anterior chamber depth(endo)	Preoperative K1	Preoperative K1Ax	Preoperative K2	Preoperative K2 Ax	WTW	CCT	Endothelial cell density (cell/mm2)	CV	Hexagonal cells(%)	cortical(0-3）	PSC(0-3）	Emery little classification(0-5)	IOL power (D)	Target refraction(D)	Postoperative predicted refraction(BU2)	Intraoperative complication	Postoperative complication	CDE	１D UDVA (decimal)	１D UDVA(logMAR)	1D CDVA	1D CDVA(logMAR)	1D subjective spherical power	1D subjective cylinder	1D subjective Axis	1D subjective spherical equivalent	1D objective spherical power	1D objective cylinder	1D objective axis	1D objective spherical equivalent	1D Anterior chamber depth(epi)
1	M	73	R	0.9	0.0457575	0.9	0.0457575	-0.5	0		-0.5	-2	-0.75	13	-2.375	24.35	3.335	2.813	44.6	102	42.6	12	11.87	531	3229	33	51	1	0	1	19	0	-0.3	None	None		1.2	-0.0791812	1.2	-0.0791812	0.75	-0.5	140	0.5	1	-0.5	139	0.75	4.987
2	F	76	R	0.5	0.30103	0.9	0.0457575	1.5	-1.75	100	0.625	1	-1.75	85	0.125	23.14	3.346	2.834	44.8	143	44.7	53	11.01	512	2596	36	55	2	2	1	21.5	0	-0.08	None	None		0.7	0.154902	1.2	-0.0791812	2.5	-2.25	100	1.375	2	-2.25	97	0.875	4.32
3	F	60	R	0.03	1.52288	0.6	0.221849	-10	-0.5	140	-10.25	-11.75	-0.5	138	-12	28.45	4.061	3.534	44.1	84	43.2	174	12.11	526	2822	36	47	0	0	2	9	-1.25	-1.27	None	None				1.2	-0.0791812	-0.25	-1.25	10	-0.875	-0.75	-1.25	9	-1.375	5.608
4	M	81	L	0.4	0.39794	1	0	0.5	0		0.5	-1	-1.5	26	-1.75	22.77	3.554	3	44.3	93	44.1	3	11.51	562	2785	38	46	0	3	3	24	0	-0.28	None	None		1.2	-0.0791812	1.2	-0.0791812	0.25	-0.5	100	0	0.25	-0.5	97	0	4.833
5	F	72	L	0.08	1.09691	1	0	-2.75	-1	100	-3.25	-3.25	-0.75	116	-3.625	25.83	3.049	2.546	43.8	6	43.3	96	11.29	508	3001	37	46	1	0	1	14.5	0	-0.47	None	None		1.5	-0.176091	1.5	-0.176091	0	0	0	0	0	-0.5	94	-0.25	4.789
6	M	79	L	0.3	0.522879	0.7	0.154902	-1.5	-1.5	85	-2.25	-1	-2.5	85	-2.25	23.96	2.907	2.39	45	178	44	88	10.94	517	2714	33	55	0	0	3	20	-1	-0.97	None	None				0.8	0.09691	-0.5	-1	80	-1	0	-1	80	-0.5	4.612
7	F	68	R	0.02	1.69897	0.6	0.221849	-14	-1.25	100	-14.625	-14.25	-1.5	100	-15	26.22	3.18	2.618	43.7	16	43.6	106	11.58	563	2521	46	36	0	0	3	14	-1	-0.93	None	None				0.9	0.0457575	-0.5	-1.5	150	-1.25	-0.75	-1.5	152	-1.5	4.439
8	M	70	L	0.03	1.52288	0.3	0.522879	-10	0		-10	-9.75	-1	168	-10.25	29.13	4.156	3.657	45.7	116	45.2	26	11.4	499	2650	31	48	0	0	2	7.5	-3	-3.03	None	None	3.67			1	0	-1	-1	125	-1.5	-2.75	-0.5	176	-3	5.404
9	F	64	R	0.06	1.22185	0.8	0.09691	-6	-1.5	20	-6.75	-12	-1.75	16	-12.875	27.84		4.5	45.1	91	44.3	1			2817	42	39	1	0	2	7.5	-0.5	-0.41	None	None	4.19			1.2	-0.0791812	0.25	-0.5	10	0	0.25	-1.25	9	-0.375	4.968
10	M	70	L	0.04	1.39794	0.7	0.154902	-7	-1	80	-7.5	-7	-1	81	-7.5	27.44	3.501	2.925	42.3	23	42	113		577	2636	35	44	0	0	1	16	-3	-3.09	None	None	4.47			1.2	-0.0791812	-3	0	0	-3	-3	-0.25	97	-3.125	5.36
11	F	64	L	0.03	1.52288	0.5	0.30103	-11.5	-1	175	-12					27.74	3.161	2.639	45.5	90	44.2	0	10.91	522	3104	45	44	0	2	1	7.5	-0.5	-0.62	None	None				1.2	-0.0791812	1	-1.5	10	0.25	1.25	-2.5	15	0	5.017
12	F	74	L	0.02	1.69897	0.3	0.522879	-10	-1.5	75	-10.75	-12.75	-1.5	75	-13.5	26.25	3.555	2.954	46.5	75	45.4	165	11.95	601	3106	35	50	0	0	4	10	0	-0.37	None	None	12.2	0.3	0.522879	0.8	0.09691	2	-1.25	110	1.375	1	-1.75	125	0.125	4.988
13
14	M	67	R	0.2	0.69897	0.7	0.154902	-2.25	-1.5	80	-3	-2.25	-1.5	104	-3	23.53		2.99	44.6	24	44	114		550	3103	35	48	0	2	3	21	0	-0.32	None	None	12.85	0.7	0.154902	1.2	-0.0791812	1	-0.5	125	0.75	0.75	-0.25	138	0.625	5.141
15	F	69	R	0.04	1.39794	0.2	0.69897	-19	-0.5	60	-19.25	-20	-0.75	57	-20.375	28.94	3.433	2.933	42.6	110	42.3	20	11.93	510	2889	35	45	0	0	4	9	-1	-1.04	None	None	12.77			1	0	-1	-1.5	15	-1.75	-1	-1.5	27	-1.75	4.829
16	M	64	R	0.09	1.04576	0.9	0.0457575	-3.75	-1.25	60	-4.375	-3.25	-1.25	75	-3.875	26.6	3.641	3.108	43.6	151	43.2	61	12.11	533	2467	41	31	0	0	1	15.5	-2.5	-2.59	None	None	4.48			1.2	-0.0791812	-1.75	0	0	-1.75	-2.25	-0.25	64	-2.375	5.697
17	M	75	L	0.15	0.823909	0.8	0.09691	-3.5	0	0	-3.5	-3	-0.5	88	-3.25	24.58	3.675	3.189	48	32	47.8	122	11.4	485	2812	30	36	1	0	1	16.5	-3	-3.15	None	None	7.89			1.2	-0.0791812	-3	-0.25	110	-3.125	-3	-0.25	116	-3.125	5.05
18	F	80	L	0.2	0.69897	0.7	0.154902	-0.5	-1	105	-1	-0.25	-1.25	103	-0.875	24.34	3.317	2.771	44.2	34	43.3	124	11.58	546	2681	32	45	0	0	2	19.5	0	-0.34	None	None	5.55	0.9	0.0457575	1.2	-0.0791812	0.75	-1.25	100	0.125	1.25	-1.75	99	0.375	4.951
19	F	62	L	0.15	0.823909	0.4	0.39794	-4	0	0	-4	-3.75	-0.5	89	-4	23.9	3.341	2.797	45.7	89	45.1	179	10.83	544	2658	39	36	0	0	1	21	-2.5	-2.39	None	None	3.11			1.2	-0.0791812	-1.25	-0.5	30	-1.5	-1.25	-0.5	36	-1.5	4.898
20	M	77	L	0.05	1.30103	0.2	0.69897	-7	-1.25	175	-7.625	-8.25	-1.25	174	-8.875	27.44	4.117	3.595	44.1	101	43.6	11	11.86	522	3226	30	55	1	0	2	15	-4	-3.89	None	None	6.1			1	0	-4	0	0	-4	-4	-0.5	6	-4.25	5.242
21	M	62	L	0.08	1.09691	0.7	0.154902	-9.5	0	0	-9.5	-15.5	-1.5	16	-16.25	26.7	3.381	2.838	45.8	100	45.5	10	11.2	543	2843	37	45	0	0	3	8.5	-0.25	-0.19	None	None	4.96	0.9	0.0457575	0.9	0.0457575	0	0	0	0	0	-0.25	86	-0.125	5.22
22	F	81	L	0.1	1	0.7	0.154902	-3	-1.5	80	-3.75	-2.75	-2	86	-3.75	25.78	3.4	2.901	44.7	3	44.1	93	11.58	498	2630	34	42	1	0	1	17.5	-3	-2.89	None	None	4.35			0.9	0.0457575	-2.25	-1.25	85	-2.875	-2.25	-1.25	82	-2.875	4.997
23	F	77	L	0.4	0.39794	0.9	0.0457575	1.5	-0.75	100	1.125	1.5	-0.75	145	1.125	23.22		2.32	44.6	35	44.2	125		545	2791	32	52	0	0	2	21.5	0	-0.22	None	None	6.1	1	0	1.2	-0.0791812	0	-0.25	155	-0.125	0	-0.25	150	-0.125	4.692
24	F	79	R	0.09	1.04576	0.15	0.823909	-2	0	0	-2	-4.25	-0.5	11	-4.5	23.26		3.05	45.1	59	45	149		500	2504	28	57	1	0	1	22	-1	-0.88	None	None	7.77			1.5	-0.176091	0	0	0	0	0	-0.5	128	-0.25	4.964
25	M	79	L	0.2	0.69897	0.6	0.221849	-2	-2.75	85	-3.375	-3	-2.25	92	-4.125	24.11	3.029	2.52	42.8	6	41.7	96	11.19	510	2338	39	42	0	0	2	21	0	-0.23	None	None	8.46	1	0	1.2	-0.0791812	0	-0.5	95	-0.25	0	-0.75	82	-0.375	5.191
26	F	78	R	0.1	1	0.5	0.30103	-3.25	-0.5	90	-3.5	-3.25	-0.75	60	-3.625	24.11	2.424	1.861	45.1	108	43.5	18	11.81	563	2653	39	43	0	0	2	23	-3	-3.19	None	None	3.91			1	0	-1.75	-0.75	160	-2.125	-1.75	-0.75	175	-2.125	5.859
27	F	60	R	0.03	1.52288	0.5	0.30103	-6.75	-1.75	90	-7.625	-6.75	-1.75	83	-7.625	28.03	3.527	2.986	42.9	171	42.1	81	11.7	541	2683	46	37	1	0	1	11	-1	-1.08	None	None				1.2	-0.0791812	-0.5	-0.75	80	-0.875	-0.75	-1.25	80	-1.375	4.927
28	M	74	L	0.4	0.39794	0.7	0.154902	-1.5	-0.75	110	-1.875	-1.5	-1	145	-2	23.98	2.63	2.05	45.8	67	44.9	157	12.04	575	2846	33	44	0	0	2	18	0	-0.29	None	None	4.7	0.8	0.09691	1.2	-0.0791812	1.25	-1	130	0.75	1.5	-1	134	1	5.225
29	M	79	L	0.1	1	0.5	0.30103	-2	-1	50	-2.5	-1.5	-1.5	43	-2.25	25.79	3.689	3.143	45.5	81	44.5	171	11.59	546	2964	33	54	1	0	1	16	-2.5	-2.5	None	None	6.36			1.2	-0.0791812	-2.5	0	0	-2.5	-2.5	-0.25	175	-2.625	4.961
30
31	M	67	L	0.06	1.22185	0.8	0.09691	-6.5	-3	85	-8	-8.5	-1.25	96	-9.125	27.47	3.937	3.383	41.9	12	41.6	102	12.22	555	2590	32	47	0	0	2	16.5	-3	-3.11	None	None	5.63			1.2	-0.0791812	-2.25	-0.5	65	-2.5	-2.75	-0.5	49	-3	5.734
32	M	75	L	0.09	1.04576	0.4	0.39794	-3.25	-0.5	90	-3.5	-3.25	-0.75	90	-3.625	25.76	3.438	2.891	43.5	128	43.2	38	11.86	546	2660	34	54	1	0	2	18.5	-3	-2.95	None	None	7.58			1.2	-0.0791812	-3	-0.5	75	-3.25	-3	-0.5	71	-3.25	4.546
33	F	75	R	0.4	0.39794	1	0	2	-1.25	85	1.375	1.5	-1.5	87	0.75	23.39	2.685	2.102	42.3	174	41.3	84	11.47	583	2675	28	48	0	0	3	24	0	-0.27	None	None	6.17	0.7	0.154902	0.7	0.154902	0.5	0	0	0.5	1.25	-1.5	85	0.5	4.563
34	F	64	R	0.02	1.69897	0.8	0.09691	-14	-1.5	105	-14.75	-14.5	-1.5	107	-15.25	29.08	3.247	2.714	43.3	39	42.5	129	11.93	534	2414	31	50	0	0	3	8.5	-1.25	-1.21	None	None	9.94			1.2	-0.0791812	-1.5	0	0	-1.5	-1.5	-0.25	128	-1.625	4.883
35	F	71	R	0.1	1	0.9	0.0457575	4	-1	80	3.5	3.75	-1	83	3.25	22.7	2.398	1.825	44.4	20	44.1	110	11.01	574	3003	33	55	1	0	1	25	0	-0.07	None	None	5.55	0.9	0.0457575	1	0	0.5	0	0	0.5	1.5	-0.75	147	1.125	4.533
36	M	81	L	0.2	0.69897	0.6	0.221849	2	-0.5	90	1.75	2.25	-0.5	93	2	24.37	3.093	2.576	42.6	171	41.3	81	10.83	517	2865	32	52	0	0	1	20.5	0	-0.22	None	None	5.99	0.3	0.522879	1	0	0	-1.5	80	-0.75	0.5	-1.5	73	-0.25	4.576
37
38	M	76	L	0.08	1.09691	0.9	0.0457575	-6.5	-1.25	150	-7.125	-6.75	-1.5	152	-7.5	26.53	3.533	2.934	45.9	97	44.5	7	11.19	600	2862	47	40	1	0	1	14	-3	-2.98	None	None	4.15			0.9	0.0457575	-1.75	-1.5	15	-2.5	-2	-3	14	-3.5	5.026
39	F	77	R	0.3	0.522879	0.6	0.221849	-2	0	0	-2	-3.5	-1.5	124	-4.25	24.69	3.084	2.618	42.9	19	42.4	109	11.4	465	2628	36	44	0	0	2	21.5	-2.5	-2.32	None	None	7.5			1.2	-0.0791812	-2	-0.5	110	-2.25	-2	-0.25	110	-2.125	4.603
40	M	65	L	0.4	0.39794	0.5	0.30103	0.75	0	0	0.75	0.75	-0.5	134	0.5	24.68	3.732	3.196	42.9	108	42.4	18	11.83	536	3030	34	46	0	0	1	19.5	0	-0.37	None	None	3.59	0.7	0.154902	1.2	-0.0791812	0	-1	20	-0.5	0	-1	20	-0.5	4.907
41	F	76	R	0.3	0.522879	0.9	0.0457575	-0.5	-1.5	90	-1.25	-0.5	-2	83	-1.5	25.42	3.329	2.816	44	158	43.5	68	11.22	513	2377	38	44	1	0	1	18.5	-2.5	-2.56	None	None	4.14			1.2	-0.0791812	-1.5	-0.75	75	-1.875	-2	-0.75	68	-2.375	4.699
42	M	72	R	0.3	0.522879	0.9	0.0457575	-2	-1.25	55	-2.625	-2.5	-1	54	-3	25.95	3.56	3.001	43	108	42.4	18	11.4	559	2459	36	39	0	0	1	19	-3	-3.1	None	None				1.2	-0.0791812	-2.25	-1	30	-2.75	-2.25	-1.25	35	-2.875	4.722
43	M	66	R	0.1	1	0.4	0.39794	-2	-0.5	70	-2.25	-2	-0.5	76	-2.25	25.07	3.293	2.715	41.4	121	41.2	31		578	2987	32	47	1	0	1	22	-2	-2.15	None	None				1.2	-0.0791812	-1.25	-0.5	90	-1.5	-1.5	0	0	-1.5	4.828
44	F	85	L	0.6	0.221849	0.6	0.221849	1	-0.5	105	0.75	1	-0.5	123	0.75	23.51	2.714	2.189	43.8	104	42.4	14		526	2750	34	35	0	0	1	22	0	-0.05	None	None	5.7	1	0	1.2	-0.0791812	1	0	0	1	1.5	-0.25	112	1.375	4.731
45	F	55	R	0.05	1.30103	0.4	0.39794	-8	-2	180	-9	-8	-1	13	-8.5	27.33	3.664	3.179	44.8	86	43.5	176	11.68	485	2797	30	54	0	0	1	13	-3	-2.94	None	None	3.45			1	0	-2.25	-1	180	-2.75	-2.25	-1.5	2	-3	4.958
46
47	M	75	R	0.07	1.1549	0.4	0.39794	-5	0	0	-5				0	23.08	3.396	2.904	45.4	16	44.9	106	11.4	492	2854	39	45	1	0	2	21	0	-0.11	None	None		0.7	0.154902	1.2	-0.0791812	1.5	-2	80	0.5	1.5	-2.5	77	0.25	4.536
48	F	74	R	0.1	1	0.4	0.39794	-1	-1.5	65	-1.75	-1	-2	68	-2	25.69	3.476	2.958	43.6	134	42.7	44	11.68	518	2916	31	54	0	0	2	19	-3	-2.92	None	None	5.81			0.8	0.09691	-2.5	-0.75	40	-2.875	-2.5	-0.5	39	-2.75	5.064
49	F	70	R	0.6	0.221849	0.8	0.09691	2.25	-1.5	110	1.5	3.25	-1.5	102	2.5	22.28	2.616	2.054	45.8	56	45.2	146	11.37	561	2949	34	52	0	0		23.5	0	-0.29	None	None	3.33	0.8	0.09691	1.2	-0.0791812	1.5	-0.5	85	1.25	1.5	-0.5	110	1.25	4.868
50	M	74	R	0.3	0.522879	0.7	0.154902	-1	-1.5	85	-1.75	-1.5	-1.5	94	-2.25	23.74	2.978	2.462	43.4	10	42.6	100	10.83	516	2381	29	58	0	0	3	21	0	-0.15	None	None	4.83	0.5	0.30103	0.9	0.0457575	0.75	-2	90	-0.25	0.5	-1.75	98	-0.375	4.381
[truncated: 92 more columns]
